# Supplementary material for: Technical Evaluation: Identification of Pathogenic Mutations in PKD1 and PKD2 in Patients with Autosomal Dominant Polycystic Kidney Disease by Next-Generation Sequencing and Use of a Comprehensive New Classification System
Source: PLoS One. 2016 Nov 11;11(11):e0166288. doi: 10.1371/journal.pone.0166288 (PMC5105999; doi:10.1371/journal.pone.0166288)
Supplement: S1 Table — (XLS) [file pone.0166288.s003.xls]

## Sheet: S1 Table
		S1 Table. Sequences of oligonucleotide primers for LR-PCR and their locations in the PKD1 or PKD2 gene.
			i) PKD1
			Name ( : nucleotide position a )	Sequence（5'→3'）	Exon	LR-PCR No.	LR-PCR product Size (bp)
			PKD1_F:2187404_2187376	GCAGCAGTTTCTTGTGGCTGTTTCTTCCC	1	1	2547
			PKD1_R:2184858_2184887	GTTCTCAGGATAGCCTTGGAACCCAATAGC
			PKD1_F:2169918_2169891	GTTTCTCTGGGTTTATGCCTCGAGGTGG	2_8	2	3610
			PKD1_R:2166309_2166335	CTGCCTTTCAGGAATAACTCACACACG
			PKD1_F:2166362_2166335	ACATTACCTCCAGGCCTTTTCTCTGAGC	9_13	3	3703
			PKD1_R:2162660_2162687	GTTACCTCCCAACAGACAGGGAAACCGA
			PKD1_F:2162726_2162707	CCGAGGGACCCCCACATCAC	14_16	4	5356
			PKD1_R:2157372_2157393	CCCTCAGACGACCCCTCTGGGA
			PKD1_F:2157713_2157686	CTGCCACAGTTCCACGTACAGTCTTCAA	17_21	5	2579
			PKD1_R:2155135_2155158	CCCTGCGTTCACACAGGACAGAAC
			PKD1_F:2154878_2154853	ATGTGAAGAGGTGCCTTGTGTGGTCG	22_26	6	3555
			PKD1_R:2151324_2151349	GCAATGAAGAGGAAAGCAGCACAGAG
			PKD1_F:2150687_2150653	GCCGGGACTGCCTGTGTGGCTCCTTGAGTGCGCAC	27_34	7	3727
			PKD1_R:2146961_2146994	CTGGGGCCCTGGGGATCCCATGAGGCTCTTTCCA
			PKD1_F:2144773_2144744	ATATCAGCATGGTGGCCYGATGCAGTGGCA	35_41	8	3079
			PKD1_R:2141695_2141721	TAGGCCAGCGGGGGCCGGAGGAGTGAG
			PKD1_F:2142019_2141985	ACGCCAAGGACAAGGGAGTAGTTCTCCAGGAGTGC	41_46	9	3559
			PKD1_R:2138461_2138488	CGCCTACTCCAACCCCAGCCTACCTCTG
			ii) PKD2
			Name ( : nucleotide position b )	Sequence（5'→3'）	Exon	LR-PCR No.	LR-PCR product Size (bp)
			PKD2_F88928441_88928465	AAGTGGCTGGTGGATAACTGGGACC	1	10	1561
			PKD2_R88930001_88929977	TGACAATCTGCCACACTCCTCCCAC
			PKD2_F88939848_88939872	TCATCTTCACTCAGCCAGCCCAACG	2	11	1240
			PKD2_R88941087_88941063	GCCTCTCCCGTCCTGTGTTAAACGC
			PKD2_F88957317_88957341	TGTGAATGTGTGCCGGTTCCCTTGG	3_4	12	2418
			PKD2_R88959734_88959704	GGGAATGAATGAATGAATGGTGGGAGTTCAG
			PKD2_F88964134_88964158	GGTTCCCGAGTCTGCCCTCAAAAGC	5_6	13	4172
			PKD2_R88968305_88968276	CCTCCACATCTCATACGGCATACTAAAGCC
			PKD2_F88972675_88972699	TGGCTGGCAATTGGAGAATGCAGAG	7	14	1206
			PKD2_R88973880_88973855	CCAGGCCCAGCTAACACACTGAAAGG
			PKD2_F88976170_88976194	CAATCTGGGCAGCCATCCTCAGTGC	8_9	15	4516
			PKD2_R88980685_88980661	TGAGCCTTTCCAGTTGCCACGACTC
			PKD2_F88982219_88982246	AGGCCTGCTGTATTCCTATTTGCAACAG	10	16	1534
			PKD2_R88983752_88983728	ACAAAGAGGCCCAACTTTCCTGTCC
			PKD2_F88986325_88986354	ACCCTGACTTTTTCCATGTAACTGTTCCAC	11_13	17	2949
			PKD2_R88989273_88989248	ACTGCCTGGTCTCATGTGGACTCTTG
			PKD2_F88995743_88995768	AAGACTTCTGATACGCGCTGACTTGC	14_15	18	1516
			PKD2_R88997258_88997232	ATGCCCCATTTTCCTTCACACTCTTGG
			a Coordinates refer to nucleotide position on chromosome 16 b Coordinates refer to nucleotide position on chromosome 4
