# Supplementary material for: Technical Evaluation: Identification of Pathogenic Mutations in PKD1 and PKD2 in Patients with Autosomal Dominant Polycystic Kidney Disease by Next-Generation Sequencing and Use of a Comprehensive New Classification System
Source: PLoS One. 2016 Nov 11;11(11):e0166288. doi: 10.1371/journal.pone.0166288 (PMC5105999; doi:10.1371/journal.pone.0166288)
Supplement: S2 Table — (XLS) [file pone.0166288.s004.xls]

## Sheet: S2 Table
		S2 Table. Sequences and positions of oligonucleotide primers for corrective PCR re-amplification of PKD1 exon 1.
			Name ( : nucleotide position a )	Sequence（5'→3'）	Exon	Corrective PCR No.	Corrective PCR product Size (bp)
			PKD1_F:2185809_2185790	GCGTCGCTCAGCAGCAGGTC	1	H1	206
			PKD1_R:2185625_2185642	CAGCGCCCCGAGCCACAG
			PKD1_F:2185642_2185625	CTGTGGCTCGGGGCGCTG	1	H2	109
			PKD1_R:2185536_2185555	GAGCAGTTGACGCGGCAGGC
			PKD1_F:2185583_2185565	CTGCCTCTGCGGCCCAGCG	1	H3	199
			PKD1_R:2185385_2185404	CCGCGTCCTGCTTCCCGTCC
			a Coordinates refer to nucleotide position on chromosome 16
