# Supplementary material for: Technical Evaluation: Identification of Pathogenic Mutations in PKD1 and PKD2 in Patients with Autosomal Dominant Polycystic Kidney Disease by Next-Generation Sequencing and Use of a Comprehensive New Classification System
Source: PLoS One. 2016 Nov 11;11(11):e0166288. doi: 10.1371/journal.pone.0166288 (PMC5105999; doi:10.1371/journal.pone.0166288)
Supplement: S3 Table — (XLS) [file pone.0166288.s005.xls]

## Sheet: S3 Table
	S3 Table. Nucleotide variants detected in 140 Japanese healthy volunteers
	(1) Nonsynonymous mutations
		Chromosome	Gene	Nucleotide position / region	Reference sequence	Mutation sequence	cDNA change	Mutation type	Amino acid change	Frequency	SIFT	PolyPhen-2	A-GVGD	Mutation Taster	Frequency	Coverage (Depth)
		chr16	PKD1	2140029	A	T	c.12611T>A	Non-synonymous	p.L4204Q	1/140	Tolerated	possibly damaging	Class C0	polymorphism	0.47	1389
		chr16	PKD1	2143646	C	T	c.10915G>A	Non-synonymous	p.V3639M	1/140	Damaging	probably damaging	Class C15	disease causing	0.5	2791
		chr16	PKD1	2143955	C	T	c.10678G>A	Non-synonymous	p.G3560R	6/140	Tolerated	probably damaging	Class C0	disease_causing
		chr16	PKD1	2144182	G	A	c.10529C>T	Non-synonymous	p.T3510M	13/140	Damaging	possibly damaging	Class C0	polymorphism
		chr16	PKD1	2150417	C	T	c.9548G>A	Non-synonymous	p.R3183Q	3/140	Damaging	probably damaging	Class C35	disease causing
		chr16	PKD1	2152561	C	T	c.9022G>A	Non-synonymous	p.V3008M	8/140	Damaging	probably damaging	Class C0	disease causing
		chr16	PKD1	2153278	G	A	c.8780C>T	Non-synonymous	p.T2927M	3/140	Damaging	probably damaging	Class C0	polymorphism
		chr16	PKD1	2153308	G	A	c.8750C>T	Non-synonymous	p.A2917V	1/140	Tolerated	possibly damaging	Class C0	polymorphism	0.43	705
		chr16	PKD1	2153614	G	A	c.8444C>T	Non-synonymous	p.A2815V	3/140	Tolerated	benign	Class C0	polymorphism
		chr16	PKD1	2153834	C	T	c.8224G>A	Non-synonymous	p.E2742K	1/140	Tolerated	benign	Class C0	polymorphism	0.51	937
		chr16	PKD1	2156841	G	A	c.7174C>T	Non-synonymous	p.R2392C	1/140	Tolerated	probably damaging	Class C25	polymorphism	0.56	617
		chr16	PKD1	2157970	G	A	c.6979C>T	Non-synonymous	p.R2327W	2/140	Tolerated	probably damaging	Class C0	polymorphism
		chr16	PKD1	2158693	C	A	c.6475G>T	Non-synonymous	p.V2159L	1/140	Tolerated	possibly damaging	Class C0	disease causing	0.49	612
		chr16	PKD1	2158837	C	T	c.6331G>A	Non-synonymous	p.E2111K	1/140	Tolerated	possibly damaging	Class C0	polymorphism	0.51	1080
		chr16	PKD1	2159082	G	A	c.6086C>T	Non-synonymous	p.T2029M	1/140	Damaging	probably damaging	Class C15	disease causing	0.51	906
		chr16	PKD1	2159211	G	A	c.5957C>T	Non-synonymous	p.T1986M	1/140	Damaging	probably damaging	Class C0	polymorphism	0.38	422
		chr16	PKD1	2159238	G	C	c.5930C>G	Non-synonymous	p.P1977R	1/140	Tolerated	possibly damaging	Class C0	polymorphism	0.47	212
		chr16	PKD1	2159398	C	T	c.5770G>A	Non-synonymous	p.G1924S	1/140	Tolerated	benign	Class C0	polymorphism	0.51	328
		chr16	PKD1	2159441	G	C	c.5727C>G	Non-synonymous	p.I1909M	1/140	Damaging	probably damaging	Class C0	polymorphism	0.48	751
		chr16	PKD1	2159523	G	A	c.5645C>T	Non-synonymous	p.T1882M	1/140	Damaging	probably damaging	Class C15	polymorphism	0.5	709
		chr16	PKD1	2159685	T	C	c.5483A>G	Non-synonymous	p.Q1828R	1/140	Tolerated	benign	Class C0	polymorphism	0.46	338
		chr16	PKD1	2160358	C	T	c.4810G>A	Non-synonymous	p.V1604M	2/140	Damaging	probably damaging	Class C15	disease causing
		chr16	PKD1	2160409	G	A	c.4759C>T	Non-synonymous	p.R1587C	1/140	Damaging	probably damaging	Class C65	disease causing	0.47	984
		chr16	PKD1	2160507	T	C	c.4661A>G	Non-synonymous	p.N1554S	1/140	Tolerated	possibly damaging	Class C45	disease causing	0.49	997
		chr16	PKD1	2160825	G	A	c.4343C>T	Non-synonymous	p.S1448F	1/140	Tolerated	benign	Class C0	disease causing	0.53	832
		chr16	PKD1	2160985	C	T	c.4183G>A	Non-synonymous	p.G1395R	1/140	Damaging	probably damaging	Class C65	disease causing	0.5	1654
		chr16	PKD1	2161117	G	A	c.4051C>T	Non-synonymous	p.R1351W	2/140	Damaging	probably damaging	Class C15	polymorphism
		chr16	PKD1	2161237	C	T	c.3931G>A	Non-synonymous	p.A1311T	5/140	Tolerated	benign	Class C0	polymorphism
		chr16	PKD1	2161292	G	T	c.3876C>A	Non-synonymous	p.F1292L	1/140	Damaging	probably damaging	Class C15	disease causing	0.52	363
		chr16	PKD1	2161300	G	C	c.3868C>G	Non-synonymous	p.L1290V	1/140	Tolerated	benign	Class C0	polymorphism	0.59	280
		chr16	PKD1	2161467	G	A	c.3701C>T	Non-synonymous	p.A1234V	1/140	Tolerated	benign	Class C0	polymorphism	0.51	456
		chr16	PKD1	2161620	G	C	c.3548C>G	Non-synonymous	p.S1183W	1/140	Tolerated	benign	Class C0	polymorphism	0.5	387
		chr16	PKD1	2164337	A	G	c.2687T>C	Non-synonymous	p.V896A	1/140	Tolerated	possibly damaging	Class C0	polymorphism	0.53	309
		chr16	PKD1	2164497	A	G	c.2527T>C	Non-synonymous	p.S843P	1/140	Tolerated	probably damaging	Class C0	polymorphism	0.44	46
		chr16	PKD1	2165437	T	A	c.2039A>T	Non-synonymous	p.Y680F	1/140	Tolerated	probably damaging	Class C15	polymorphism	0.35	364
		chr16	PKD1	2166839	G	A	c.1601C>T	Non-synonymous	p.P534L	1/140	Tolerated	probably damaging	Class C0	disease causing	0.45	104
		chr16	PKD1	2167551	C	-	c.1324delG	Non-synonymous	p.A442fs	2/140	NA	NA	NA	disease causing
		chr16	PKD1	2168155	G	-	c.838delC	Non-synonymous	p.H281fs	1/140	NA	NA	NA	disease causing	0.51	168
		chr16	PKD1	2168242	G	T	c.751C>A	Non-synonymous	p.P251T	1/140	Tolerated	benign	Class C0	polymorphism	0.62	692
		chr4	PKD2	88929453	G	A	c.568G>A	Non-synonymous	p.A190T	54/140	Tolerated	possibly damaging	Class C0	polymorphism
		chr4	PKD2	88967828	A	G	c.1354A>G	Non-synonymous	p.I452V	10/140	Tolerated	benign	Class C0	disease causing
		chr4	PKD2	88968020	G	T	c.1546G>T	Non-synonymous	p.V516L	1/140	Tolerated	benign	Class C0	disease causing	0.44	274
		chr4	PKD2	88995984	G	A	c.2543G>A	Non-synonymous	p.R848Q	1/140	Tolerated	probably damaging	Class C0	disease causing	0.46	928
	(2) Synonymous mutations
		Chromosome	Gene	Nucleotide position / region	Reference sequence	Mutation sequence	cDNA change	Mutation type	Frequency	Frequency	Coverage (Depth)
		chr16	PKD1	2139935	G	A	c.12705C>T	Synonymous	3/140
		chr16	PKD1	2140331	G	A	c.12399C>T	Synonymous	1/140	0.38	2078
		chr16	PKD1	2140927	G	A	c.11961C>T	Synonymous	1/140	0.51	366
		chr16	PKD1	2141484	G	A	c.11652C>T	Synonymous	1/140	0.6	148
		chr16	PKD1	2141520	C	T	c.11616G>A	Synonymous	2/140
		chr16	PKD1	2142488	C	G	c.11262G>C	Synonymous	1/140	0.55	3608
		chr16	PKD1	2143053	C	T	c.11058G>A	Synonymous	1/140	0.53	3564
		chr16	PKD1	2147163	G	A	c.10485C>T	Synonymous	1/140	0.45	604
		chr16	PKD1	2147929	G	A	c.10107C>T	Synonymous	1/140	0.57	612
		chr16	PKD1	2147935	G	A	c.10101C>T	Synonymous	1/140	0.53	765
		chr16	PKD1	2149876	G	T	c.9909C>A	Synonymous	1/140	0.36	966
		chr16	PKD1	2150068	G	A	c.9717C>T	Synonymous	1/140	0.52	1706
		chr16	PKD1	2152176	G	A	c.9283C>T	Synonymous	1/140	0.48	297
		chr16	PKD1	2152427	G	A	c.9156C>T	Synonymous	1/140	0.4	1353
		chr16	PKD1	2152619	C	T	c.8964G>A	Synonymous	4/140
		chr16	PKD1	2153760	G	C	c.8298C>G	Synonymous	4/140
		chr16	PKD1	2155989	G	A	c.7740C>T	Synonymous	1/140	0.49	1116
		chr16	PKD1	2156484	G	A	c.7404C>T	Synonymous	2/140
		chr16	PKD1	2156547	C	A	c.7341G>T	Synonymous	1/140	0.51	330
		chr16	PKD1	2158409	G	T	c.6759C>A	Synonymous	5/140
		chr16	PKD1	2158475	C	T	c.6693G>A	Synonymous	2/140
		chr16	PKD1	2159147	G	A	c.6021C>T	Synonymous	7/140
		chr16	PKD1	2159321	G	A	c.5847C>T	Synonymous	10/140
		chr16	PKD1	2159570	G	A	c.5598C>T	Synonymous	4/140
		chr16	PKD1	2160494	C	T	c.4674G>A	Synonymous	54/140
		chr16	PKD1	2161112	G	A	c.4056C>T	Synonymous	1/140	0.5	1257
		chr16	PKD1	2161115	C	A	c.4053G>T	Synonymous	1/140	0.35	1660
		chr16	PKD1	2161469	G	A	c.3699C>T	Synonymous	1/140	0.55	1277
		chr16	PKD1	2161724	C	T	c.3444G>A	Synonymous	13/140
		chr16	PKD1	2162806	G	A	c.3144C>T	Synonymous	1/140	0.46	439
		chr16	PKD1	2164324	C	T	c.2700G>A	Synonymous	1/140	0.46	186
		chr16	PKD1	2164354	G	A	c.2670C>T	Synonymous	1/140	0.31	478
		chr16	PKD1	2164417	G	T	c.2607C>A	Synonymous	1/140	0.51	513
		chr16	PKD1	2168156	C	T	c.837G>A	Synonymous	4/140
		chr4	PKD2	88929305	G	A	c.420G>A	Synonymous	90/140
		chr4	PKD2	88986968	T	C	c.2295T>C	Synonymous	1/140	0.47	737
		chr4	PKD2	88989199	C	T	c.2508C>T	Synonymous	1/140	0.51	1320
	(3) Other nucleotide changes
		Chromosome	Gene	Nucleotide position / region	Reference sequence	Mutation sequence	cDNA change	Mutation type	Frequency	Frequency	Coverage (Depth)
		chr16	PKD1	2185763	G	C		Nucleotide change at 5' flanking region	1/140	0.49	1200
		chr16	PKD1	2186163	C	A		Nucleotide change at 5' flanking region	6/140
		chr16	PKD1	2186357	A	G		Nucleotide change at 5' flanking region	140/140
		chr16	PKD1	2187176	A	G		Nucleotide change at 5' flanking region	140/140
		chr16	PKD1	2187195	G	A		Nucleotide change at 5' flanking region	100/140
		chr16	PKD1	2187228	G	T		Nucleotide change at 5' flanking region	2/140
		chr16	PKD1	2138804	T	C		Nucleotide change in 3' flanking region	1/140	0.49	839
		chr16	PKD1	2138878	G	C		Nucleotide change in 3' flanking region	1/140	0.41	658
		chr16	PKD1	2138882	G	A		Nucleotide change in 3' flanking region	2/140
		chr16	PKD1	2138884	A	G		Nucleotide change in 3' flanking region	3/140
		chr16	PKD1	2139319	C	T		Nucleotide change in 3' flanking region	3/140
		chr4	PKD2	88997102	C	T		Nucleotide change in 3' flanking region	101/140
		chr16	PKD1	2140820	G	A	c.12004-11C>T	Nucleotide change in IVS region	1/140	0.51	779
		chr16	PKD1	2141178	G	A	c.11713-3C>T	Nucleotide change in IVS region	3/140
		chr16	PKD1	2141690	C	-	c.11537+92delG	Nucleotide change in IVS region	1/140	0.38	213
		chr16	PKD1	2141762	G	A	c.11537+20C>T	Nucleotide change in IVS region	1/140	0.52	1258
		chr16	PKD1	2141958	C	T	c.11412-51G>A	Nucleotide change in IVS region	2/140
		chr16	PKD1	2142943	G	A	c.11156+12C>T	Nucleotide change in IVS region	1/140	0.53	3994
		chr16	PKD1	2143250	A	C	c.11017-156T>G	Nucleotide change in IVS region	1/140	0.5	2550
		chr16	PKD1	2143470	T	C	c.11016+75A>G	Nucleotide change in IVS region	1/140	0.49	1762
		chr16	PKD1	2143747	G	-	c.10822-8delC	Nucleotide change in IVS region	1/140	0.5	6192
		chr16	PKD1	2143781	G	A	c.10821+31C>T	Nucleotide change in IVS region	1/140	0.5	2739
		chr16	PKD1	2144440	G	A	c.10500-229C>T	Nucleotide change in IVS region	1/140	0.48	4203
		chr16	PKD1	2144756	G	A	c.10500-545C>T	Nucleotide change in IVS region	129/140
		chr16	PKD1	2147081	C	T	c.10499+68G>A	Nucleotide change in IVS region	3/140
		chr16	PKD1	2147815	C	T	c.10168-34G>A	Nucleotide change in IVS region	2/140
		chr16	PKD1	2148010	C	T	c.10051-25G>A	Nucleotide change in IVS region	14/140
		chr16	PKD1	2148061	G	-	c.10051-76delC	Nucleotide change in IVS region	2/140
		chr16	PKD1	2148270	C	T	c.10051-285G>A	Nucleotide change in IVS region	3/140
		chr16	PKD1	2148364	C	G	c.10051-379G>C	Nucleotide change in IVS region	1/140	0.43	2074
		chr16	PKD1	2148375	A	G	c.10051-390T>C	Nucleotide change in IVS region	1/140	0.47	1893
		chr16	PKD1	2148401	G	A	c.10051-416C>T	Nucleotide change in IVS region	2/140
		chr16	PKD1	2148464	C	G	c.10051-479G>C	Nucleotide change in IVS region	19/140
		chr16	PKD1	2148814	A	G	c.10051-829T>C	Nucleotide change in IVS region	39/140
		chr16	PKD1	2148854	T	C	c.10050+791A>G	Nucleotide change in IVS region	138/140
		chr16	PKD1	2148884	T	C	c.10050+761A>G	Nucleotide change in IVS region	1/140	0.51	426
		chr16	PKD1	2148895	A	G	c.10050+750T>C	Nucleotide change in IVS region	4/140
		chr16	PKD1	2148981	G	A	c.10050+664C>T	Nucleotide change in IVS region	3/140
		chr16	PKD1	2149175	A	G	c.10050+470T>C	Nucleotide change in IVS region	1/140	0.54	700
		chr16	PKD1	2149236	T	C	c.10050+409A>G	Nucleotide change in IVS region	15/140
		chr16	PKD1	2149302	T	C	c.10050+343A>G	Nucleotide change in IVS region	6/140
		chr16	PKD1	2149417	G	A	c.10050+228C>T	Nucleotide change in IVS region	1/140	0.53	104
		chr16	PKD1	2149475	T	G	c.10050+170A>C	Nucleotide change in IVS region	1/140	0.58	62
		chr16	PKD1	2150076	G	A	c.9713-4C>T	Nucleotide change in IVS region	4/140
		chr16	PKD1	2151350	A	G	c.9397+712T>C	Nucleotide change in IVS region	1/140	0.63	54
		chr16	PKD1	2151366	C	A	c.9397+696G>T	Nucleotide change in IVS region	1/140	0.5	60
		chr16	PKD1	2151476	G	A	c.9397+586C>T	Nucleotide change in IVS region	96/140
		chr16	PKD1	2151508	C	T	c.9397+554G>A	Nucleotide change in IVS region	4/140
		chr16	PKD1	2151515	G	C	c.9397+547C>G	Nucleotide change in IVS region	1/140	0.52	378
		chr16	PKD1	2151666	C	T	c.9397+396G>A	Nucleotide change in IVS region	1/140	0.47	790
		chr16	PKD1	2151726	G	A	c.9397+336C>T	Nucleotide change in IVS region	1/140	0.52	1018
		chr16	PKD1	2151837	G	A	c.9397+225C>T	Nucleotide change in IVS region	1/140	0.53	462
		chr16	PKD1	2151911	G	A	c.9397+151C>T	Nucleotide change in IVS region	1/140	0.53	138
		chr16	PKD1	2152701	C	A	c.8949-67G>T	Nucleotide change in IVS region	1/140	0.49	3307
		chr16	PKD1	2152804	G	A	c.8948+11C>T	Nucleotide change in IVS region	10/140
		chr16	PKD1	2153177	A	G	c.8791+90T>C	Nucleotide change in IVS region	1/140	0.51	857
		chr16	PKD1	2153254	C	T	c.8791+13G>A	Nucleotide change in IVS region	8/140
		chr16	PKD1	2153943	G	C	c.8162-47C>G	Nucleotide change in IVS region	6/140
		chr16	PKD1	2154177	G	-	c.8162-281delC	Nucleotide change in IVS region	2/140
		chr16	PKD1	2154831	G	A	c.8017-188C>T	Nucleotide change in IVS region	1/140	0.5	1516
		chr16	PKD1	2155275	T	C	c.8016+48A>G	Nucleotide change in IVS region	1/140	0.51	285
		chr16	PKD1	2155570	C	T	c.7864-95G>A	Nucleotide change in IVS region	4/140
		chr16	PKD1	2155761	C	T	c.7863+105G>A	Nucleotide change in IVS region	5/140
		chr16	PKD1	2155772	G	A	c.7863+94C>T	Nucleotide change in IVS region	2/140
		chr16	PKD1	2155799	G	A	c.7863+67C>T	Nucleotide change in IVS region	3/140
		chr16	PKD1	2157015	C	T	c.7066-66G>A	Nucleotide change in IVS region	1/140	0.55	3085
		chr16	PKD1	2157079	T	C	c.7066-130A>G	Nucleotide change in IVS region	58/140
		chr16	PKD1	2157083	T	C	c.7066-134A>G	Nucleotide change in IVS region	1/140	0.58	3793
		chr16	PKD1	2157124	G	A	c.7066-175C>T	Nucleotide change in IVS region	4/140
		chr16	PKD1	2157195	A	G	c.7066-246T>C	Nucleotide change in IVS region	7/140
		chr16	PKD1	2157244	A	G	c.7066-295T>C	Nucleotide change in IVS region	96/140
		chr16	PKD1	2157248	G	C	c.7066-299C>G	Nucleotide change in IVS region	78/140
		chr16	PKD1	2157518	C	A	c.7065+366G>T	Nucleotide change in IVS region	1/140	0.5	2906
		chr16	PKD1	2157673	G	C	c.7065+211C>G	Nucleotide change in IVS region	1/140	0.5	2333
		chr16	PKD1	2157838	G	A	c.7065+46C>T	Nucleotide change in IVS region	1/140	0.46	1368
		chr16	PKD1	2161927	C	T	c.3296-55G>A	Nucleotide change in IVS region	1/140	0.57	196
		chr16	PKD1	2162019	G	A	c.3296-147C>T	Nucleotide change in IVS region	1/140	0.39	109
		chr16	PKD1	2162139	G	A	c.3295+202C>T	Nucleotide change in IVS region	1/140	0.53	366
		chr16	PKD1	2162266	C	A	c.3295+75G>T	Nucleotide change in IVS region	1/140	0.47	475
		chr16	PKD1	2162554	C	T	c.3162-80G>A	Nucleotide change in IVS region	1/140	0.47	432
		chr16	PKD1	2162979	G	A	c.2986-15C>T	Nucleotide change in IVS region	46/140
		chr16	PKD1	2163028	C	G	c.2986-64G>C	Nucleotide change in IVS region	1/140	0.62	226
		chr16	PKD1	2163047	G	C	c.2986-83C>G	Nucleotide change in IVS region	1/140	0.5	2333
		chr16	PKD1	2163317	T	C	c.2854-24A>G	Nucleotide change in IVS region	1/140	0.46	1368
		chr16	PKD1	2163466	T	C	c.2854-173A>G	Nucleotide change in IVS region	1/140	0.48	284
		chr16	PKD1	2163500	T	C	c.2854-207A>G	Nucleotide change in IVS region	1/140	0.46	104
		chr16	PKD1	2163726	T	C	c.2854-433A>G	Nucleotide change in IVS region	1/140	0.48	749
		chr16	PKD1	2163861	C	T	c.2853+310G>A	Nucleotide change in IVS region	1/140	0.36	108
		chr16	PKD1	2164020	G	A	c.2853+151C>T	Nucleotide change in IVS region	29/140
		chr16	PKD1	2165254	G	A	c.2097+125C>T	Nucleotide change in IVS region	3/140
		chr16	PKD1	2165323	G	A	c.2097+56C>T	Nucleotide change in IVS region	32/140
		chr16	PKD1	2165767	G	A	c.1850-141C>T	Nucleotide change in IVS region	1/140	0.52	461
		chr16	PKD1	2165873	T	C	c.1849+120A>G	Nucleotide change in IVS region	6/140
		chr16	PKD1	2166217	A	G	c.1723-98T>C	Nucleotide change in IVS region	6/140
		chr16	PKD1	2166472	G	C	c.1722+58C>G	Nucleotide change in IVS region	1/140	0.56	298
		chr16	PKD1	2166672	G	A	c.1607-27C>T	Nucleotide change in IVS region	15/140
		chr16	PKD1	2166742	C	A	c.1606+92G>T	Nucleotide change in IVS region	1/140	0.55	110
		chr4	PKD2	88929687	T	C	c.595+207T>C	Nucleotide change in IVS region	130/140
		chr4	PKD2	88929812	A	G	c.595+332A>G	Nucleotide change in IVS region	5/140
		chr4	PKD2	88940430	A	G	c.596-180A>G	Nucleotide change in IVS region	2/140
		chr4	PKD2	88940470	C	A	c.596-140C>A	Nucleotide change in IVS region	1/140	0.54	5731
		chr4	PKD2	88940594	C	T	c.596-16C>T	Nucleotide change in IVS region	1/140	0.44	10518
		chr4	PKD2	88957723	C	A	c.843+218C>A	Nucleotide change in IVS region	87/140
		chr4	PKD2	88958114	C	T	c.843+609C>T	Nucleotide change in IVS region	1/140	0.65	2604
		chr4	PKD2	88958118	C	T	c.843+613C>T	Nucleotide change in IVS region	1/140	0.51	1800
		chr4	PKD2	88958403	A	C	c.843+898A>C	Nucleotide change in IVS region	1/140	0.29	923
		chr4	PKD2	88958492	G	A	c.844-911G>A	Nucleotide change in IVS region	89/140
		chr4	PKD2	88958881	A	G	c.844-522A>G	Nucleotide change in IVS region	4/140
		chr4	PKD2	88959381	G	A	c.844-22G>A	Nucleotide change in IVS region	122/140
		chr4	PKD2	88964261	C	T	c.1095-124C>T	Nucleotide change in IVS region	1/140	0.51	974
		chr4	PKD2	88964725	C	A	c.1319+116C>A	Nucleotide change in IVS region	1/140	0.5	1400
		chr4	PKD2	88966000	C	A	c.1319+1391C>A	Nucleotide change in IVS region	9/140
		chr4	PKD2	88966311	A	G	c.1320-1483A>G	Nucleotide change in IVS region	30/140
		chr4	PKD2	88972926	G	A	c.1549-217G>A	Nucleotide change in IVS region	1/140	0.5	3714
		chr4	PKD2	88973006	T	C	c.1549-137T>C	Nucleotide change in IVS region	94/140
		chr4	PKD2	88973427	A	G	c.1716+117A>G	Nucleotide change in IVS region	114/140
		chr4	PKD2	88973620	T	C	c.1716+310T>C	Nucleotide change in IVS region	114/140
		chr4	PKD2	88973639	T	C	c.1716+329T>C	Nucleotide change in IVS region	114/140
		chr4	PKD2	88976593	A	G	c.1717-645A>G	Nucleotide change in IVS region	97/140
		chr4	PKD2	88976679	C	T	c.1717-559C>T	Nucleotide change in IVS region	1/140	0.51	1198
		chr4	PKD2	88976739	C	T	c.1717-499C>T	Nucleotide change in IVS region	4/140
		chr4	PKD2	88977830	A	G	c.1898+411A>G	Nucleotide change in IVS region	1/140	0.48	1070
		chr4	PKD2	88978139	T	G	c.1898+720T>G	Nucleotide change in IVS region	74/140
		chr4	PKD2	88978304	G	A	c.1899-831G>A	Nucleotide change in IVS region	1/140	0.47	2690
		chr4	PKD2	88978698	C	T	c.1899-437C>T	Nucleotide change in IVS region	1/140	0.46	2146
		chr4	PKD2	88978807	C	T	c.1899-328C>T	Nucleotide change in IVS region	1/140	0.48	2732
		chr4	PKD2	88978840	C	A	c.1899-295C>A	Nucleotide change in IVS region	1/140	0.54	1395
		chr4	PKD2	88979086	G	C	c.1899-49G>C	Nucleotide change in IVS region	2/140
		chr4	PKD2	88979457	A	G	c.2019+202A>G	Nucleotide change in IVS region	1/140	0.5	5869
		chr4	PKD2	88979529	C	A	c.2019+274C>A	Nucleotide change in IVS region	104/140
		chr4	PKD2	88979890	G	T	c.2019+635G>T	Nucleotide change in IVS region	9/140
		chr4	PKD2	88982461	A	C	c.2020-597A>C	Nucleotide change in IVS region	104/140
		chr4	PKD2	88982901	T	A	c.2020-157T>A	Nucleotide change in IVS region	94/140
		chr4	PKD2	88982909	T	A	c.2020-149T>A	Nucleotide change in IVS region	118/140
		chr4	PKD2	88983400	A	G	c.2118+244A>G	Nucleotide change in IVS region	1/140	0.49	8941
		chr4	PKD2	88987092	A	G	c.2358+61A>G	Nucleotide change in IVS region	1/140	0.46	2985
		chr4	PKD2	88987515	C	T	c.2358+484C>T	Nucleotide change in IVS region	9/140
		chr4	PKD2	88987524	T	C	c.2358+493T>C	Nucleotide change in IVS region	2/140
		chr4	PKD2	88987532	G	T	c.2358+501G>T	Nucleotide change in IVS region	3/140
		chr4	PKD2	88987554	C	G	c.2358+523C>G	Nucleotide change in IVS region	64/140
		chr4	PKD2	88987760	C	T	c.2358+729C>T	Nucleotide change in IVS region	1/140	0.49	4098
		chr4	PKD2	88987916	A	G	c.2358+885A>G	Nucleotide change in IVS region	105/140
		chr4	PKD2	88988131	G	A	c.2359-919G>A	Nucleotide change in IVS region	4/140
		chr4	PKD2	88988593	A	G	c.2359-457A>G	Nucleotide change in IVS region	17/140
		chr4	PKD2	88988663	T	A	c.2359-387T>A	Nucleotide change in IVS region	3/140
		chr4	PKD2	88995795	T	C	c.2523-169T>C	Nucleotide change in IVS region	107/140
		chr16		2138874..2138875	GC	-		nucleotide deletion	2/140
		chr16		2138883..2138884	CA	-		nucleotide deletion	1/140	0.48	1246
		chr16	PKD1	2157297..2157298	CA	-	c.7066-349_7066-348delTG	nucleotide deletion	1/140	0.59	394
		chr4	PKD2	88958208..88958209	TT	-	c.843+703_843+704delTT	nucleotide deletion	1/140	0.43	1661
		chr4	PKD2	88965494..88965496	CAT	-	c.1319+885_1319+887delCAT	nucleotide deletion	87/140
		chr4	PKD2	88966195..88966196	AG	-	c.1319+1586_1319+1587delAG	nucleotide deletion	1/140	0.46	350
		chr4	PKD2	88978346..88978350	AGCCC	-	c.1899-789_1899-785delAGCCC	nucleotide deletion	2/140
		chr4	PKD2	88978937..88978939	TTA	-	c.1899-198_1899-196delTTA	nucleotide deletion	1/140	0.47	1687
		chr4	PKD2	88987324..88987325	AC	-	c.2358+293_2358+294delAC	nucleotide deletion	1/140	0.44	4159
		chr4	PKD2	88987516..88987524	TTTTTTTTT	-	c.2358+485_2358+493delTTTTTTTTT	nucleotide deletion	5/140
		chr4	PKD2	88987915..88987916	CA	TG	c.2358+884_2358+885delCAinsTG	nucleotide deletion	36/140
		chr4	PKD2	88988656..88988657	TA	-	c.2359-394_2359-393delTA	nucleotide deletion	3/140
		chr16		2138882^2138883	-	CA		nucleotide insertion	53/140
		chr16		2138882^2138883	-	CACA		nucleotide insertion	1/140	0.28	2333
		chr4	PKD2	88966936^88966937	-	A	c.1320-858_1320-857insA	nucleotide insertion	9/140
		chr4	PKD2	88979645^88979646	-	TAT	c.2019+390_2019+391insTAT	nucleotide insertion	1/140	0.46	3939
	IVS: intervening sequence
	Frequency and Coverage: These were given to the variation detected in one among 140 normal subjects.							NOTE FROM EDITOR: It is not clear what this note about Frequency and Coverage means - please clarify
