# Supplementary material for: Technical Evaluation: Identification of Pathogenic Mutations in PKD1 and PKD2 in Patients with Autosomal Dominant Polycystic Kidney Disease by Next-Generation Sequencing and Use of a Comprehensive New Classification System
Source: PLoS One. 2016 Nov 11;11(11):e0166288. doi: 10.1371/journal.pone.0166288 (PMC5105999; doi:10.1371/journal.pone.0166288)
Supplement: S5 Table — (XLS) [file pone.0166288.s007.xls]

## Sheet: S5 Table
		S5 Table. Details of highly likely pathogenic mutations of the PKD1 and PKD2 genes in Japanese patients with ADPKD
	1) known missense mutation
		Subject ID	Gene	Exon	cDNA change	Amino acid change	Known/Novel
		K1941	PKD1	11	c.2180T>C	p.L727P	Known
		U4792	PKD1	11	c.2180T>C	p.L727P	Known
		U7184	PKD1	12	c.2899T>C	p.W967R	Known
		I334	PKD1	27	c.9407C>T	p.A3136V	Known
		Q3148	PKD1	36	c.10796C>T	p.S3599L	Known
		R646	PKD1	39	c.11257C>T	p.R3753W	Known
		B9126	PKD1	39	c.11257C>T	p.R3753W	Known
		O9742	PKD1	44	c.12005C>G	p.A4002G	Known
		Z7259	PKD2	4	c.965G>A	p.R322Q	Known
		Q8822	PKD2	4	c.965G>A	p.R322Q	Known
		C9507	PKD2	4	c.965G>A	p.R322Q	Known
	2) in-frame change of less than six amino acids
		Subject ID	Gene	Exon	cDNA change	Amino acid change	Known/Novel
		A1336	PKD1	23	c.8295_8296ins12	p.Arg2765_Ser2766insILMR	Known
		T618	PKD1	29	c.9859_9861delCTC	p.L3287del	Novel
		J830	PKD1	29	c.9859_9861delCTC	p.L3287del	Novel
	3) atypical splicing mutation
		Subject ID	Gene	Exon	cDNA change	NNSplice	Donor / Acceptor	Amino acid change predicted
		C488	PKD1	IVS3	c.359+2T>G	disease causing	Donor lost	p.I120fs32X
		V3520	PKD1	IVS5	c.1201+1G>A	disease causing	Donor lost	p.R400fs29X
		G1813	PKD1	IVS13	c.3161+2T>G	disease causing	Donor lost	p.L1054fs71X
		D474	PKD1	IVS14	c.3296-1G>T	disease causing	Acceptor lost	p.P1098fs4X
		P5957	PKD1	IVS36	c.10821+4A>G	disease causing	Donor decreased	p.K3607_V3608ins24
		K3521	PKD1	IVS42	c.11712+1G>A	disease causing	Donor lost	p.S3904fs123X
		Z7776	PKD2	IVS6	c.1549-1G>C	disease causing	Acceptor lost	p.V516fs87X
		W1486	PKD2	IVS12	c.2358+1G>C	disease causing	Donor lost	p.R786fs5X
