# Supplementary material for: Technical Evaluation: Identification of Pathogenic Mutations in PKD1 and PKD2 in Patients with Autosomal Dominant Polycystic Kidney Disease by Next-Generation Sequencing and Use of a Comprehensive New Classification System
Source: PLoS One. 2016 Nov 11;11(11):e0166288. doi: 10.1371/journal.pone.0166288 (PMC5105999; doi:10.1371/journal.pone.0166288)
Supplement: S6 Table — (XLS) [file pone.0166288.s008.xls]

## Sheet: S6 Table
		S6 Table. Details of likely pathogenic mutations of the PKD1 and PKD2 genes in Japanese patients with ADPKD
		Subject ID	Gene	Exon	cDNA change	Amino acid change	Known/Novel	UCSC Cons.	SIFT	PolyPhen-2	A-GVGD	Mutation Taster
		O3610	PKD1	5	c.1138C>T	p.R380C	Novel	0.976378	Damaging	probably damaging	Class C0	disease causing
		O5511	PKD1	5	c.1138C>T	p.R380C	Novel	0.976378	Damaging	probably damaging	Class C0	disease causing
		S740	PKD1	8	c.1721A>G	p.E574G	Novel	0.992126	Damaging	probably damaging	Class C0	disease causing
		A9310	PKD1	15	c.6683A>G	p.Y2228C	Novel	1 - likely pathogenic	Damaging	probably damaging	Class C65	disease causing
		K6088	PKD1	15	c.4242G>C	p.W1414C	Novel	1 - likely pathogenic	Damaging	probably damaging	Class C65	disease causing
		C6114	PKD1	15	c.6100G>A	p.G2034R	Novel	0.992126	Damaging	probably damaging	Class C65	disease causing
		Y9962	PKD1	15	c.6533G>A	p.C2178Y	Novel	1 - likely pathogenic	Damaging	probably damaging	Class C65	disease causing
		P232	PKD1	15	c.6101G>A	p.G2034E	Novel	0.992126	Damaging	probably damaging	Class C65	disease causing
		G2367	PKD1	21	c.7978G>A	p.D2660N	Novel	1 - likely pathogenic	Damaging	probably damaging	Class C15	disease causing
		P6348	PKD1	22	c.8041C>T	p.R2681C	Novel	0.976378	Damaging	probably damaging	Class C25	disease causing
		T5493	PKD1	25	c.9127T>C	p.C3043R	Novel	1 - likely pathogenic	Damaging	probably damaging	Class C65	disease causing
		N9354	PKD1	26	c.9379G>A	p.G3127S	Novel	1 - likely pathogenic	Damaging	probably damaging	Class C55	disease causing
		E3000	PKD1	26	c.9347G>T	p.G3116V	Novel	1 - likely pathogenic	Damaging	probably damaging	Class C65	disease causing
		Q6126	PKD1	29	c.9806G>A	p.R3269Q	Novel	1 - likely pathogenic	Damaging	probably damaging	Class C35	disease causing
		F2349	PKD1	39	c.11257C>G	p.R3753G	Novel	1 - likely pathogenic	Tolerated	benign	Class C65	disease causing
		L9528	PKD1	41	c.11453G>A	p.G3818D	Novel	1 - likely pathogenic	Tolerated	probably damaging	Class C65	disease causing
		E1085	PKD1	41	c.11512C>A	p.Q3838K	Novel	1 - likely pathogenic	Damaging	probably damaging	Class C0	disease causing
		F5864	PKD1	44	c.12075G>C	p.E4025D	Novel	1 - likely pathogenic	Damaging	probably damaging	Class C35	disease causing
		T1031	PKD1	45	c.12444G>C	p.E4148D	Novel	1 - likely pathogenic	Damaging	probably damaging	Class C35	disease causing
		T6669	PKD1	45	c.12444G>C	p.E4148D	Novel	1 - likely pathogenic	Damaging	probably damaging	Class C35	disease causing
